# Supplementary material for: Human epicardial organoids from pluripotent stem cells resemble fetal stage with potential cardiomyocyte- transdifferentiation
Source: Cell Biosci. 2025 Jan 17;15:4. doi: 10.1186/s13578-024-01339-w (PMC11740338; doi:10.1186/s13578-024-01339-w)
Supplement: Supplementary file 1 — Supplementary Material 1 [file 13578_2024_1339_MOESM1_ESM.xlsx]

## Sheet: H9
	d0	d1.5	d3.5	d6.5	d9.5	d12.5	d20.5			d0	d1.5	d3.5	d6.5	d9.5	d12.5	d20.5			d0	d1.5	d3.5	d6.5	d9.5	d12.5	d20.5
HouseKeepingGene	25.68	26.93	28.75	29.33	27.0145	28.5251	27.0886		HouseKeepingGene	25.68	29.26	28.35	28.25	27.2018	27.5526	27.5265		HouseKeepingGene	25.68	27.59	28.93	28.95	27.2018	27.8455	27.4023
	25.5	26.75	28.78	29.43	27.5252	28.4154	27.0876			25.5	29.3	28.44	28.26	27.2099	27.4277	27.3714			25.5	27.57	28.7	29.02	27.2099	27.7283	27.3433
	25.54	26.68	28.8	29.51	26.982	28.4137	26.848			25.54	29.24	28.32	28.34	27.4731	27.357	27.3091			25.54	27.58	28.63	28.93	27.4731	27.5882	27.2326
	25.51	26.8	28.63	29.57	26.9266	28.3001	27.0514			25.51	29.14	28.39	28.18	27.5197	27.2934	27.3901			25.51	27.61	28.53	28.92	27.5197	27.6147	27.275
	d0	d1.5	d3.5	d6.5	d9.5	d12.5	d20.5			d0	d1.5	d3.5	d6.5	d9.5	d12.5	d20.5			d0	d1.5	d3.5	d6.5	d9.5	d12.5	d20.5
WT1		26.83	27.53		25.8602	26.4334	26.2469		WT1	28.28	29.93	28.12	27.07	26.0419	25.3381	25.8974		WT1	28.28	28.32	27.36	28.09	26.0419	26.4025	25.4554
	28.28	26.61	27.22	26.92	25.9149	26.3334	25.6797			27.87	29.67	27.27	27.23	25.9559	25.3467	25.7465			27.87	27.25	28.48	27.85	25.9559	26.2699	25.3927
	27.87	28.5	26.56	28.1	26.0355	26.2518	25.8477			29.13	30.36	28.63	27.36	26.1253	25.2473	25.6817			29.13	28.11	28.62	27.64	26.1253	26.278	25.6375
	29.13	28.5	28.38	28.31	25.9739	26.0783	25.6661				30.73		27.68	25.9632	25.2015	25.6987					28.05	28.19	25.9632	26.0042	25.6175
	d0	d6.5	d6.5	d6.5
TCF21	33.43	27.16	26.18	26.13
	33.14	27.23	26.2	26.15
	34.24	27.33	26.02	26.06
	33.48	27.41	26.01	26.2
	d0	d10.5	d10.5	d10.5
HouseKeepingGene	25.68	31.35	30.5	29.15
	25.5	31.59	28.28	29.12
	25.54	31.21	28.01	29.03
	25.51	31.51	27.61	29.08
	d0	d10.5	d10.5	d10.5
TBX18	22.7	25.99	24.35	23.8
	23.03	24.2	23.76	23.33
	24.16	27.26	24.34	23.38
		26.46	24.71	23.59

## Sheet: H1
	d0	d16.5			d0	d16.5			d0	d16.5
HouseKeepingGene	25.052	26.412		HouseKeepingGene	24.9851	28.7099		HouseKeepingGene	26.03	28.9789
	25.062	26.4496			24.9003	28.6274			25.7091	28.6459
	24.9816	26.4599			24.8508	28.8667			25.6298	28.5667
	25.0341	26.4743			24.7122	28.7475			25.6073	28.5965
	d0	d16.5			d0	d16.5
WT1	32.8712	26.5346		WT1	30.8399	26.4261		WT1	31.1329	26.3123
	33.0494	26.5653			31.0447	26.279			31.8206	26.4256
	35.15	26.6352			33.5238	26.372			31.7427	26.2842
	35.5279	26.6633			33.0269	26.4018				26.3754
	d0	d16.5			d0	d16.5			d0	d16.5
TCF21	37.3535	27.3645		TCF21	37.6432	26.8108		TCF21	22.0694	27.4032
	38.0148	27.5083			38.1588	26.7433			21.0461	27.2559
	38.5216	27.5146			38.3621	26.7039			20.7955	27.2626
	39.4327	27.5315			39.3158	26.7902			19.7292	27.2755

## Sheet: UiPSC
	d0	d16.5			d0	d16.5			d0	d16.5
HouseKeepingGene	25.7	28.91		HouseKeepingGene	25.9196	28.3832		HouseKeepingGene	25.937	28.0373
	25.5	29			25.8314	28.3841			25.9715	27.9571
	25.4	29.08			25.6539	28.3426			25.9529	27.8614
	25.35	29.12			25.5664	28.2338			26.0012	27.6276
	d0	d16.5			d0	d16.5			d0	d16.5
WT1	33.98	25.57		WT1	31.4651	26.2988		WT1	30.8368	25.8214
	34.1	25.64			34.6592	26.2078			30.1354	25.9081
	34.68	25.39			32.2537	26.1553			30.3833	26.0531
		25.38			34.0419	26.017			28.9355	26.0669
	d0	d16.5			d0	d16.5			d0	d16.5
TCF21	36.17	29.71		TBX18	22.0984	27.1575		TBX18	21.3336	27.3667
	37.02	29.5			25.968	27.3327			21.8539	27.3081
	37.85	29.32			21.441	27.1882			21.0887	27.1139
		29.52			20.0616	26.607			20.927	27.2135
	d0	d16.5			d0	d16.5			d0	d16.5
TBX18	29.95	27.94		TCF21	38.6257	31.0048		TCF21	39.0481	30.9945
	29.89	27.88			37.6974	31.164			37.3699	30.82
	29.78	27.76			37.4968	31.0476			36.7393	31.0268
	29.9	27.7			38.128	31.1851			36.8134	30.8537

## Sheet: EMT
	d9.5	d17.5-ctrl	d17.5treated			d9.5	d17.5-ctrl	d17.5treated			d9.5	d17.5-ctrl	d17.5treated			d9.5	d17.5-ctrl	d17.5treated
HouseKeepingGene	27.2018	27.675	27.9661		HouseKeepingGene	26.5042	28.3758	28.6052		HouseKeepingGene	26.4496	27.8038	26.6247		HouseKeepingGene	29.4115	28.8994	29.1704
	27.2099	27.6498	28.0178			26.3643	28.2027	28.6295			26.5432	27.7086	26.7943			29.4579	28.9183	29.1541
	27.4731	27.67	28.0791			26.32	28.1368	28.4078			26.6747	27.5567	26.7774			29.4377	28.7378	29.1258
	27.5197	27.6991	28.0728			26.3551	28.1479	28.3533			26.7782	27.4854	26.8569			29.362	28.7544	29.0999
	d9.5	d17.5-ctrl	d17.5treated			d9.5	d17.5-ctrl	d17.5treated			d9.5	d17.5-ctrl	d17.5treated			d9.5	d17.5-ctrl	d17.5treated
WT1	26.0419	25.8004	27.0049		WT1	25.6335	26.4743	27.7333		WT1	26.2101	27.3796	27.2554		WT1	26.7131	25.6163	27.2866
	25.9559	25.86	27.0213			25.6663	26.3366	27.6946			26.2893	27.4127	27.4216			26.6113	25.5991	27.2708
	26.1253	25.8334	27.1092			25.3596	26.3806	27.7254			26.3003	27.2554	27.3269			26.452	25.6913	27.1853
	25.9632	25.8483	26.9715			25.2569	26.357	27.6803			26.2462	27.2899	27.3078			26.4609	25.5702	27.045
	d9.5	d17.5-ctrl	d17.5treated			d9.5	d17.5-ctrl	d17.5treated			d9.5	d17.5-ctrl	d17.5treated			d9.5	d17.5-ctrl	d17.5treated
HouseKeepingGene	29.3261	29.4109	29.3793		TWIST1	24.005	26.6412	25.966		TWIST1	24.7301	26.1389	24.5398		TWIST1	25.3127	24.4123	24.6456
	29.1841	29.32	29.4696			23.805	26.5672	25.9965			24.7859	26.1638	24.549			25.2693	24.5171	24.5624
	29.2304	29.1854	29.3616			23.6392	26.4952	25.9948			24.832	26.273	24.621			25.2427	24.3837	24.489
	29.0341	29.2455	29.3825			23.7461	26.4224	25.9055			24.8824	26.3639	24.6314			25.1292	24.4039	24.5125
	d9.5	d17.5-ctrl	d17.5treated			d9.5	d17.5-ctrl	d17.5treated			d9.5	d17.5-ctrl	d17.5treated			d9.5	d17.5-ctrl	d17.5treated
TWIST1	26.2961	26.6635	25.6319		SNAI1	30.5828	33.01	33.0357		SNAI1	31.2714	33.8144	32.1451		SNAI1	30.5271	31.0357	30.7761
	26.2039	26.646	25.6311			30.3313	32.9112	32.9869			31.3024	33.9954	32.1834			30.6737	31.0417	30.7981
	26.1116	26.4022	25.6155			30.2507	32.8453	33.1414			31.3091	34.2367	32.2092			30.4461	30.895	30.8094
	26.1354	26.3614	25.59			30.1416	32.7219	33.0543			31.4259	34.2466	32.2357			30.3767	31.0026	30.9201
	d9.5	d17.5-ctrl	d17.5treated			d9.5	d17.5-ctrl	d17.5treated			d9.5	d17.5-ctrl	d17.5treated			d9.5	d17.5-ctrl	d17.5treated
SNAI1	32.7022	34.4173	33.8601		SMTN	29.0691	30.8792	29.7105		SMTN	30.1467	31.0744	30.0868		SMTN	32.1582	31.5131	31.4449
	32.7234	34.3159	33.6845			28.8457	30.7614	29.9205			30.2106	31.1751	29.8441			32.2655	31.4644	31.5378
	32.6769	34.3276	33.8101			28.8189	30.538	30.0141			30.3635	31.2807	29.8626			32.2904	31.537	31.5116
	32.6182	34.5544	34.0606			28.7281	30.6692	29.7803			29.8932	31.1657	29.8091			32.2767	31.2851	31.3527
	d9.5	d17.5-ctrl	d17.5treated
SMTN	31.0296	31.13	30.8856
	31.1582	31.0253	30.8079
	30.9839	31.0597	30.7265
	30.8697	30.9546	30.737
	d17.5-ctrl	d17.5treated
HouseKeepingGene
PBGD
Mean
CDH1
Mean
CLDN1
Mean
OCLN
Mean
TJP1
Mean

## Sheet: EMT-junction
	d17.5-ctrl	d17.5treated			d17.5-ctrl	d17.5treated			d17.5-ctrl	d17.5treated
HouseKeepingGene	26.2566	27.883		HouseKeepingGene	26.8139	27.8238		HouseKeepingGene	27.0378	27.4484
	26.75	27.8869			26.8332	27.8756			27.1377	27.5426
	26.8349	27.9402			26.8412	27.8513			27.2321	27.59
	27.0382	27.9063			26.8549	27.8013			27.0855	27.5834
CDH1	24.2352	26.3331		CDH1	24.3537	26.1774		CDH1	24.6387	25.8427
	24.2598	26.2556			24.4576	26.0732			24.6835	25.7435
	24.2317	26.188			24.5366	26.101			24.669	25.832
	24.1607	26.2757			24.5143	26.1725			24.6662	25.7466
CLDN1	27.3205	28.7891		CLDN1	28.1898	30.6368		CLDN1	28.2837	29.3986
	27.772	29.84			28.349	30.6159			28.4348	30.7307
	28.1468	30.6768			27.8024	30.4722			28.2733	29.2048
	28.2138	29.5474			27.4536	30.5554			28.7479	30.2902
OCLN	25.1022	27.0732		OCLN	25.4116	27.1176		OCLN	25.7179	26.6583
	25.296	27.055			25.4658	26.9863			25.6902	26.7397
	25.1901	26.8733			25.4323	27.1393			25.7105	26.6685
	25.228	27.1229			25.4245	27.1976			25.6998	26.7626
TJP1	21.9421	23.4123		TJP1	22.3918	23.4597		TJP1	22.5249	23.3001
	22.0664	23.4913			22.4235	23.5504			22.6945	23.3398
	22.1648	23.5641			22.4785	23.5089			22.6026	23.3766
	22.1495	23.6019			22.5464	23.5213			22.5591	23.2548
